# Supplementary material for: Biochemical Analysis of Urine Samples from Diabetic and Hypertensive Patients without Renal Dysfunction Using Spectrophotometry and Raman Spectroscopy Techniques Aiming Classification and Diagnosis
Source: Bioengineering (Basel). 2022 Sep 24;9(10):500. doi: 10.3390/bioengineering9100500 (PMC9598339; doi:10.3390/bioengineering9100500)
Supplement: Supplementary file 1 [file bioengineering-09-00500-s001.zip]

Archive with 1 entries (1 files):
- bioengineering-1898280-supplementary.pdf
